# Supplementary material for: HSV-1 Glycoprotein D and Its Surface Receptors: Evaluation of Protein–Protein Interaction and Targeting by Triazole-Based Compounds through In Silico Approaches
Source: Int J Mol Sci. 2023 Apr 11;24(8):7092. doi: 10.3390/ijms24087092 (PMC10138673; doi:10.3390/ijms24087092)
Supplement: Supplementary file 1 [file ijms-24-07092-s001.zip]

Archive with 1 entries (1 files):
- ijms-2291045-supplementary.pdf
